# Supplementary material for: Screening, identification, and characterization of molds for brewing rice wine: Scale-up production in a bioreactor
Source: PLoS One. 2024 Jul 2;19(7):e0300213. doi: 10.1371/journal.pone.0300213 (PMC11218956; doi:10.1371/journal.pone.0300213)
Supplement: S3 Fig — (XLSX) [file pone.0300213.s003.xlsx]

## Sheet: Sheet5
	Amino acid (mg/L)	Control			YM-8			YM-10			YM-16
		1	2	3	1	2	3	1	2	3	1	2	3		Amino acid (mg/L)	Control	YM-8	YM-10	YM-16
	Glu	238.53	246.09	243.79	334.92	326.8	329.89	321.83	318.45	318.29	342.64	340.66	344.74		Glu	242.8	330.54	319.52	342.68
	Asp	143.93	141.81	142.16	188.65	193.31	187.39	184.15	186.62	185.71	179.2	186.02	184.02		Asp	142.63	189.78	185.49	183.08
	Tyr	219.59	210.6	214.99	228.66	232.84	231.58	214.82	227.71	215.76	249.92	267.79	247.32		Tyr	215.06	231.03	219.43	255.01
	His	49.36	46.97	49.08	85.71	81.58	85.46	80.54	86.45	82.58	84.18	90.16	93.54		His	48.47	84.25	83.19	89.29
	Arg	127.94	126.63	127.68	76.95	74.9	75.62	28.67	25.65	24.74	56.64	57.06	58.92		Arg	127.42	75.82	26.35	57.54
	Phe	173.72	167.98	168.03	167.01	163.38	165.13	152.49	153.75	152.09	180.86	184.17	185.34		Phe	169.91	165.17	152.78	183.46
	Met	79.66	76	80.81	66.74	67.35	69.41	65.51	66.06	66.37	72.15	72.61	73.25		Met	78.82	67.83	65.98	72.67
	Ile	83.45	82.17	82.15	96.48	97.91	96.05	89.37	91.41	89.38	103.75	106.38	108.27		Ile	82.59	96.81	90.05	106.13
	Leu	231.39	247.59	237.23	279.72	285.37	278.22	263.78	268.38	266.25	303.56	309.09	312.7		Leu	238.74	281.1	266.14	308.45
	Val	153.4	146.59	140.52	186.48	190.67	185.43	178.45	180.04	178.32	199.86	204.37	208.05		Val	146.84	187.53	178.94	204.09
	Cys	33.63	33.14	34.31	55.93	56.95	56.24	54.63	55.16	54.98	48.44	49.36	53.27		Cys	33.69	56.37	54.92	50.36
	Lys	143.57	141.81	140.31	148.09	145.13	148.17	132.07	133.34	137.46	163.67	169.46	170.03		Lys	141.9	147.13	134.29	167.72
	Pro	197.49	202.79	201.25	193.2	182.76	187.58	209.35	217.98	198.83	212.64	210.49	203.41		Pro	200.51	187.85	208.72	208.85
	Thr	61.58	60.78	60.53	72.84	73.73	74.15	68.56	69.29	69.81	78.85	80.82	79.68		Thr	60.96	73.57	69.22	79.78
	Ser	35.3	35.24	35.95	41.74	39.74	42.32	35.38	37.47	38.12	41.34	42.05	41.74		Ser	35.5	41.27	36.99	41.71
	Ala	252.79	254.11	237.52	310.83	307.98	309.25	303.02	306.6	303.92	328.77	334.36	331.29		Ala	248.14	309.35	304.51	331.47
	Gly	108.78	106.69	106.33	159.86	160.54	158.42	164.81	166.3	163.42	165.91	168.23	171.8		Gly	107.27	159.61	164.84	168.65
