# Supplementary material for: Screening, identification, and characterization of molds for brewing rice wine: Scale-up production in a bioreactor
Source: PLoS One. 2024 Jul 2;19(7):e0300213. doi: 10.1371/journal.pone.0300213 (PMC11218956; doi:10.1371/journal.pone.0300213)
Supplement: S4 Fig — (XLSX) [file pone.0300213.s004.xlsx]

## Sheet: Sheet6
	Amino acid (mg/L)	Control			YM-8			YM-10			YM-16
		1	2	3	1	2	3	1	2	3	1	2	3
	Acidic amino acid	382.46	387.9	385.95	523.57	520.11	517.28	505.98	505.07	504	521.84	526.68	528.76
	Bitter amino acid	1118.51	1104.53	1100.49	1187.75	1194	1186.9	1073.63	1099.45	1075.49	1250.92	1291.63	1287.39
	Sweet amino acid	833.14	834.56	816.2	982.49	966.83	976.13	967.82	986.14	966.54	1039.62	1054.77	1051.22
