# Supplementary material for: Screening, identification, and characterization of molds for brewing rice wine: Scale-up production in a bioreactor
Source: PLoS One. 2024 Jul 2;19(7):e0300213. doi: 10.1371/journal.pone.0300213 (PMC11218956; doi:10.1371/journal.pone.0300213)
Supplement: S5 Fig — (XLSX) [file pone.0300213.s005.xlsx]

## Sheet: Sheet7
		Flavor components	Control			YM-8			YM-10			YM-16
			1	2	3	1	2	3	1	2	3	1	2	3
		Alcohols
		1-Propanol	0.647	0.583	0.584	0.317	0.362	0.339	0.615	0.524	0.591	0.717	0.771	0.639
		Isobutyl alcohol	2.512	2.733	2.571	3.793	3.65	3.159	2.771	2.701	2.471	2.952	2.642	2.861
		1-Butanol	0.123	0.114	0.104	0.214	0.192	0.181	0.034	0.029	0.032	0.178	0.163	0.175
		Isoamyl alcohol	16.411	14.757	14.352	16.832	14.329	15.055	6.845	6.427	6.51	15.246	12.954	12.911
		2-Heptanol	0.096	0.095	0.095	0.033	0.035	0.029	0.06	0.063	0.064	0.062	0.052	0.058
		1-Hexanol	0.027	0.029	0.028	0.029	0.024	0.026	0.024	0.022	0.021	0.019	0.021	0.02
		1-Heptanol	0.079	0.071	0.067	0.034	0.028	0.033	0.092	0.078	0.08	0.03	0.029	0.027
		2-Nonanol	0.075	0.073	0.064	0.059	0.071	0.064	0.059	0.07	0.069	0.042	0.043	0.045
		2, 3-Butanediol	0.031	0.027	0.028	0.026	0.023	0.027	0.028	0.025	0.026	0.061	0.058	0.055
		Linalool	0.044	0.04	0.037	0.054	0.047	0.049	0.051	0.052	0.049	0.032	0.027	0.03
		1-Octanol	0.628	0.553	0.591	0.343	0.302	0.292	0.404	0.347	0.347	0.151	0.136	0.142
		1-Nonanol	0.038	0.043	0.038	0.068	0.08	0.076	0.023	0.021	0.022	0.016	0.017	0.018
		3-Methylmercapto propanol	0.111	0.127	0.108	0.158	0.158	0.147	0.16	0.138	0.146	0.144	0.138	0.134
		1-Decanol	0.017	0.016	0.014	0.054	0.051	0.06	0.027	0.028	0.029	0.025	0.028	0.026
		Citronellol	0.043	0.04	0.041	0.061	0.07	0.048	0.026	0.026	0.029	0.021	0.023	0.026
		Benzyl alcohol	0.342	0.369	0.336	0.371	0.324	0.323	0.258	0.224	0.223	0.506	0.555	0.514
		Phenylethyl alcohol	13.959	12.958	12.277	11.13	10.842	10.002	15.786	14.894	14.887	11.876	10.487	10.202
		1-Dodecanol	0.075	0.067	0.064	0.071	0.06	0.065	0.044	0.047	0.04	0.101	0.103	0.108
		Nerolidol	0.014	0.012	0.014	0.015	0.015	0.013	0.013	0.014	0.013	0.016	0.018	0.019
		Epicubenol	0.024	0.028	0.024	0.029	0.03	0.028	0.031	0.035	0.03	0.014	0.016	0.013
		Cedrol	0.143	0.136	0.116	0.172	0.163	0.187	0.156	0.139	0.148	0.159	0.159	0.156
		Ylangenol	0.073	0.073	0.065	0.069	0.064	0.065	0.05	0.055	0.045	0.033	0.029	0.036
		1-Tetradecanol	0.162	0.155	0.159	0.191	0.19	0.182	0.227	0.187	0.201	0.182	0.15	0.171
		α-Cadinol	0.015	0.016	0.014	0.031	0.03	0.026	0.02	0.02	0.019	0.014	0.012	0.015
		1-Hexadecanol	0.046	0.047	0.052	0.036	0.033	0.035	0.042	0.046	0.05	0.057	0.049	0.051
		Nerolidol	0.089	0.082	0.078	0.081	0.07	0.068	0.086	0.071	0.078	0.07	0.076	0.082
		Farnesol	0.029	0.025	0.027	0.012	0.013	0.013	0.025	0.027	0.024	0.023	0.02	0.021
		Sclareol	0.03	0.029	0.027	0.027	0.024	0.025	0.025	0.029	0.024	0.031	0.033	0.037
		α-Cadinol	0.024	0.026	0.023	0.025	0.025	0.022	0.028	0.032	0.03	0.026	0.024	0.027
		Spathulenol	0.042	0.043	0.043	0.016	0.015	0.017	0.012	0.011	0.012	0.017	0.016	0.016
		α-Santalol	0.065	0.074	0.072	0.053	0.046	0.049	0.028	0.03	0.032	0.061	0.058	0.052
		α-Bisabolol	0.042	0.043	0.038	0.044	0.038	0.043	0.043	0.043	0.045	0.042	0.038	0.035
		Esters
		Ethyl acetate	2.025	1.763	1.832	2.756	2.456	2.573	1.172	1.056	1.127	3.098	2.906	3.281
		Ethyl 2-methylpropionate	0.016	0.015	0.014	0.017	0.015	0.016	0.012	0.011	0.01	0.081	0.08	0.074
		Ethyl butyrate	0.011	0.012	0.012	0.015	0.016	0.014	0.008	0.007	0.007	0.013	0.015	0.015
		Ethyl caproate	3.142	3.015	3.409	2.832	2.772	2.577	1.769	1.897	2.068	3.222	3.068	3.489
		Ethyl heptanoate	0.03	0.028	0.033	0.317	0.362	0.339	0.011	0.013	0.013	0.031	0.026	0.029
		Ethyl lactate	0.059	0.06	0.05	0.079	0.072	0.068	0.083	0.074	0.069	0.043	0.04	0.036
		Isoamyl acetate	1.106	1.058	0.965	1.324	1.209	1.191	0.997	0.965	0.877	1.469	1.379	1.526
		Ethyl caprylate	2.853	2.688	3.198	0.585	0.682	0.572	0.672	0.708	0.793	0.596	0.683	0.609
		Isopentyl hexanoate	0.123	0.133	0.122	0.128	0.117	0.121	0.165	0.156	0.148	0.144	0.162	0.147
		Ethyl DL-leucate	0.062	0.052	0.054	0.093	0.078	0.087	0.061	0.053	0.053	0.066	0.06	0.062
		Ethyl nonanoate	0.026	0.024	0.026	0.014	0.013	0.011	0.014	0.016	0.013	0.016	0.015	0.015
		Isobutyl octanoate	0.019	0.018	0.016	0.018	0.015	0.017	0.051	0.056	0.05	0.017	0.016	0.014
		Isoamyl lactate	0.033	0.032	0.031	0.02	0.018	0.016	0.034	0.037	0.038	0.023	0.018	0.019
		Butyrolactone	0.035	0.03	0.033	0.02	0.017	0.017	0.025	0.023	0.021	0.04	0.047	0.046
		Hexyl Hexanoate	0.038	0.031	0.034	0.065	0.076	0.067	0.031	0.027	0.028	0.018	0.014	0.019
		Ethyl decanoate	2.025	1.945	1.997	0.58	0.497	0.539	0.316	0.274	0.312	0.206	0.235	0.238
		Ethyl benzoate	0.367	0.368	0.329	0.245	0.232	0.265	0.122	0.108	0.13	0.386	0.356	0.372
		Diethyl succinate	0.205	0.232	0.192	0.302	0.287	0.281	0.055	0.057	0.052	0.296	0.273	0.264
		Ethyl phenylacetate	0.236	0.262	0.234	0.308	0.268	0.269	0.057	0.058	0.052	0.428	0.375	0.387
		β-Phenethyl acetate	2.767	3.065	2.556	2.694	2.782	2.824	2.739	2.689	2.646	2.322	2.088	2.062
		Ethyl dodecanoate	0.021	0.022	0.019	0.021	0.022	0.019	0.025	0.026	0.024	0.058	0.05	0.049
		Methyl myristate	0.063	0.057	0.058	0.048	0.049	0.044	0.018	0.017	0.02	0.272	0.269	0.276
		Ethyl myristate	0.024	0.026	0.028	0.018	0.019	0.02	0.013	0.014	0.012	0.068	0.076	0.075
		Phenethyl caproate	0.012	0.011	0.013	0.016	0.017	0.015	0.012	0.01	0.01	0.019	0.018	0.016
		Methyl palmitate	0.065	0.06	0.057	0.086	0.088	0.074	0.04	0.041	0.042	0.094	0.111	0.094
		Ethyl palmitate	0.288	0.264	0.267	0.252	0.236	0.247	0.489	0.475	0.452	0.432	0.316	0.365
		Propyl palmitate	0.035	0.036	0.042	0.049	0.043	0.042	0.057	0.053	0.052	0.092	0.081	0.095
		Methyl stearate	0.164	0.15	0.142	0.188	0.164	0.167	0.1	0.085	0.094	0.144	0.134	0.13
		Methyl oleate	0.202	0.181	0.18	0.176	0.184	0.192	0.106	0.092	0.103	0.119	0.11	0.102
		Ethyl octadecanoate	0.11	0.114	0.099	0.086	0.092	0.078	0.083	0.086	0.08	0.133	0.154	0.146
		Ethyl oleate	0.181	0.161	0.169	0.089	0.084	0.091	0.097	0.089	0.08	0.078	0.072	0.071
		Ethyl linoleate	0.2	0.218	0.231	0.414	0.376	0.355	0.234	0.197	0.204	0.201	0.172	0.189
		Ethyl vanillate	0.139	0.13	0.142	0.154	0.173	0.161	0.098	0.107	0.117	0.133	0.122	0.136
		Methyl linoleate	0.035	0.034	0.03	0.031	0.027	0.026	0.019	0.016	0.016	0.025	0.026	0.029
		Decyl phenylacetate	0.018	0.019	0.02	0.022	0.019	0.023	0.021	0.026	0.024	0.024	0.022	0.022
		Ethyl 4-hydroxyphenylacetate	0.043	0.046	0.051	0.049	0.049	0.045	0.04	0.046	0.042	0.038	0.045	0.043
		Acids
		Acetic acid	0.045	0.052	0.049	0.018	0.018	0.019	0.012	0.01	0.013	0.023	0.019	0.019
		Hexanoic acid	0.184	0.201	0.169	0.567	0.506	0.524	0.101	0.093	0.099	0.203	0.183	0.197
		Oleic acid	0.039	0.04	0.036	0.031	0.029	0.027	0.046	0.039	0.043	0.039	0.034	0.032
		Octanoic acid	0.471	0.544	0.539	0.985	0.918	0.835	0.318	0.325	0.282	0.481	0.44	0.408
		Nonanoic acid	0.046	0.043	0.047	0.046	0.043	0.047	0.049	0.053	0.057	0.042	0.04	0.039
		n-Decanoic acid	0.149	0.165	0.17	0.063	0.057	0.055	0.052	0.054	0.05	0.068	0.06	0.065
		Linoleic acid	0.019	0.018	0.017	0.02	0.018	0.017	0.024	0.026	0.027	0.071	0.081	0.075
		Octadecanoic acid	0.024	0.026	0.029	0.032	0.035	0.038	0.04	0.036	0.041	0.05	0.054	0.047
		Dodecanoic acid	0.062	0.056	0.053	0.045	0.046	0.047	0.018	0.019	0.021	0.054	0.063	0.062
		Tridecanoic acid	0.192	0.233	0.215	0.022	0.019	0.022	0.149	0.14	0.158	0.044	0.052	0.05
		Benzeneacetic acid	0.038	0.043	0.039	0.051	0.057	0.049	0.062	0.073	0.073	0.049	0.05	0.044
		Myristic acid	0.218	0.255	0.253	0.186	0.165	0.175	0.126	0.129	0.108	0.432	0.364	0.375
		Pentadecanoic acid	0.178	0.17	0.161	0.124	0.125	0.145	0.104	0.103	0.089	0.169	0.18	0.182
		n-Hexadecanoic acid	0.652	0.684	0.732	0.366	0.358	0.33	0.331	0.361	0.342	0.479	0.553	0.481
		Aldehydes
		Acetaldehyde	0.234	0.224	0.238	0.295	0.248	0.275	0.212	0.21	0.209	0.276	0.262	0.291
		Acetal	0.01	0.011	0.011	0.023	0.025	0.027	0.015	0.015	0.015	0.026	0.022	0.022
		Hexanal	0.038	0.044	0.038	0.018	0.016	0.015	0.04	0.037	0.034	0.101	0.108	0.116
		Nonanal	0.085	0.096	0.103	0.015	0.013	0.014	0.098	0.111	0.112	0.069	0.064	0.075
		(E)-2-Octenal	0.184	0.175	0.18	0.017	0.016	0.018	0.002	0.022	0.02	0.051	0.054	0.057
		Furfural	0.082	0.081	0.075	0.069	0.07	0.072	0.102	0.1	0.108	0.077	0.071	0.077
		Decanal	0.107	0.098	0.112	0.075	0.076	0.087	0.068	0.078	0.075	0.087	0.075	0.09
		(E)-2-Nonenal	0.054	0.049	0.052	0.019	0.02	0.021	0.056	0.056	0.065	0.025	0.023	0.021
		Benzaldehyde	0.044	0.044	0.045	0.07	0.073	0.08	0.017	0.014	0.014	0.083	0.069	0.075
		Benzeneacetaldehyde	0.058	0.057	0.05	0.026	0.026	0.024	0.061	0.056	0.054	0.025	0.023	0.021
		p-Hydroxybenzaldehyde	0.171	0.19	0.181	0.135	0.144	0.125	0.131	0.128	0.125	0.148	0.147	0.128
		Ketones
		2, 3-Butanone	0.09	0.089	0.079	0.105	0.091	0.09	0.117	0.121	0.123	0.621	0.598	0.587
		2-Octanone	0.214	0.218	0.213	0.393	0.365	0.419	0.25	0.224	0.25	0.251	0.227	0.207
		3-Nonanone	0.027	0.027	0.029	0.021	0.021	0.02	0.017	0.019	0.018	0.013	0.013	0.013
		2-Nonanone	0.024	0.026	0.022	0.014	0.016	0.015	0.012	0.015	0.012	0.017	0.019	0.016
		Acetoin	0.011	0.012	0.012	0.016	0.014	0.017	0.015	0.011	0.013	0.018	0.015	0.017
		2-Undecanone	0.003	0.003	0.002	0.002	0.002	0.002	0.002	0.002	0.003	0.003	0.004	0.004
		Phenols
		Phenol	0.04	0.033	0.037	0.002	0.002	0.002	0.046	0.039	0.043	0.037	0.032	0.035
		4-Vinylguaiacol	0.017	0.016	0.019	0.017	0.018	0.015	0.008	0.008	0.009	0.016	0.016	0.014
		Others
		2-Pentyl furan	0.005	0.004	0.004	0.003	0.004	0.004	0.003	0.003	0.004	0.002	0.003	0.003
		(E)-β-Farnesene	0.022	0.019	0.023	0.036	0.038	0.032	0.025	0.022	0.026	0.021	0.017	0.019
		Naphthalene	0.021	0.021	0.02	0.018	0.019	0.02	0.018	0.021	0.021	0.025	0.026	0.024
