# Supplementary material for: Screening, identification, and characterization of molds for brewing rice wine: Scale-up production in a bioreactor
Source: PLoS One. 2024 Jul 2;19(7):e0300213. doi: 10.1371/journal.pone.0300213 (PMC11218956; doi:10.1371/journal.pone.0300213)
Supplement: S6 Fig — (XLSX) [file pone.0300213.s006.xlsx]

## Sheet: Sheet8
		Flavor components	Control			YM-8			YM-10			YM-16
			1	2	3	1	2	3	1	2	3	1	2	3
		Alcohols	36.056	33.484	32.151	34.448	31.404	30.748	28.093	26.455	26.387	32.924	28.945	28.722
		Esters	16.778	16.36	16.685	14.111	13.626	13.463	9.846	9.665	9.879	14.445	13.634	14.542
		Acids	2.317	2.53	2.509	2.556	2.394	2.33	1.432	1.461	1.403	2.204	2.173	2.076
		Aldehydes	1.067	1.069	1.085	0.762	0.727	0.758	0.802	0.827	0.831	0.968	0.918	0.973
		Ketones	0.369	0.375	0.357	0.551	0.509	0.563	0.413	0.392	0.419	0.923	0.876	0.844
		Phenols	0.057	0.049	0.056	0.019	0.02	0.017	0.054	0.047	0.052	0.053	0.048	0.049
		Others	0.048	0.044	0.047	0.057	0.061	0.056	0.046	0.046	0.051	0.048	0.046	0.046
