# Supplementary material for: Screening, identification, and characterization of molds for brewing rice wine: Scale-up production in a bioreactor
Source: PLoS One. 2024 Jul 2;19(7):e0300213. doi: 10.1371/journal.pone.0300213 (PMC11218956; doi:10.1371/journal.pone.0300213)
Supplement: S1 Table — (XLSX) [file pone.0300213.s007.xlsx]

## Sheet: Sheet1
			Clear zone (mm)			Colony (mm)			Ratio (Clear zone/Colony)	Ratio
		Strains	1	2	3	1	2	3	1	2	3
		YM-4	19.6	20.1	21.3	8.7	9	9.5	2.25	2.23	2.24
		YM-5	19.4	20.1	20.6	11	11.4	12.1	1.76	1.76	1.7
		YM-8	11.7	11.4	10.3	5.6	5.2	4.7	2.09	2.19	2.19
		YM-10	13.8	13.6	13.5	6.8	5.9	5.3	2.03	3.31	2.55
		YM-13	21.3	19.5	18	8	7.3	6.4	2.66	2.67	2.81
		YM-16	21.5	21.3	20.2	10.1	9.5	9	2.13	2.24	2.24
		YM-17	21.2	22.7	24.8	9.9	11.2	12.3	2.14	2.03	2.02
		YM-18	12.9	12.2	13.6	7.1	6.5	8	1.82	1.88	1.7
		YM-20	22.1	21.4	20.8	12.2	11.3	10.2	1.81	1.89	2.04
		YM-26	19.6	18.7	17.8	9.4	9.2	8.7	2.09	2.03	2.05
