# Supplementary material for: Screening, identification, and characterization of molds for brewing rice wine: Scale-up production in a bioreactor
Source: PLoS One. 2024 Jul 2;19(7):e0300213. doi: 10.1371/journal.pone.0300213 (PMC11218956; doi:10.1371/journal.pone.0300213)
Supplement: S2 Table — (XLSX) [file pone.0300213.s008.xlsx]

## Sheet: Sheet2
		Parameters	Control			YM-4			YM-8			YM-10			YM-13
			1	2	3	1	2	3	1	2	3	1	2	3	1	2	3
		Ethanol (20°C)/(%, v/v)	13.62	14.07	13.78	14.18	14.01	13.94	10.62	10.39	10.48	9.46	9.65	9.61	12.5	12.64	12.32
		Total sugar (g/L)	14.64	15.03	14.86	9.52	9.43	9.58	24.76	25.37	26.19	32.52	33.16	34.15	15.62	15.73	15.94
		Total acid (g/L)	3.12	3.17	3.11	2.87	2.95	2.91	3.12	3.07	3.1	3.24	3.15	3.18	2.84	2.92	2.87
		pH	3.57	3.53	3.54	3.78	3.79	3.78	3.95	3.97	3.96	3.59	3.62	3.63	3.81	3.83	3.82
		Amino-nitrogen(g/L)	0.36	0.35	0.34	0.42	0.4	0.39	0.43	0.44	0.44	0.39	0.39	0.38	0.37	0.39	0.38
		Total score	1	2	3	4	5	6	7	8	9	10
		Control	9.3	9.5	9.6	9.5	9.7	9.4	9.6	9.5	9.4	9.6
		YM-4	7.3	7.2	7.4	7.5	7.6	7.5	7.7	7.8	7.6	7.5
		YM-8	9	9.3	9.1	9	8.7	8.8	8.7	8.9	8.8	8.9
		YM-10	8.5	9.4	9.3	8.9	9	9.4	9.1	9.2	9.5	9.1
		YM-13	6.5	6.6	6.3	6.4	6.8	6.7	6.8	6.6	6.4	6.7
		YM-16	9.6	9.7	9.4	9.5	9.3	9.4	9.1	9.5	9.3	9.4
