# Supplementary material for: Screening, identification, and characterization of molds for brewing rice wine: Scale-up production in a bioreactor
Source: PLoS One. 2024 Jul 2;19(7):e0300213. doi: 10.1371/journal.pone.0300213 (PMC11218956; doi:10.1371/journal.pone.0300213)
Supplement: S3 Table — (XLSX) [file pone.0300213.s009.xlsx]

## Sheet: Sheet3
		Enzyme activity (U/g)	Control			YM-8			YM-10			YM-16
			1	2	3	1	2	3	1	2	3	1	2	3
		α-Amylase	211.85	207.12	209.54	191.38	190.45	195.64	203.39	204.23	206.57	222.12	220.19	218.37
		Carbohydrase	945.86	913.74	956.42	1172.13	1146.9	1120.24	1087.85	1098.28	1067.39	1238.71	1269.06	1299.35
		Protease	138.52	142.35	135.17	171.87	161.05	164.73	146.56	153.69	150.52	176.97	175.15	173.36
